# Supplementary material for: Functions and Regulatory Mechanisms of bHLH Transcription Factors during the Responses to Biotic and Abiotic Stresses in Woody Plants
Source: Plants (Basel). 2024 Aug 20;13(16):2315. doi: 10.3390/plants13162315 (PMC11360703; doi:10.3390/plants13162315)
Supplement: Supplementary file 1 [file plants-13-02315-s001.zip]

Archive with 1 entries (1 files):
- plants-3093080-supplementary.pdf
